# Supplementary material for: HIV-PULSE: a long-read sequencing assay for high-throughput near full-length HIV-1 proviral genome characterization
Source: Nucleic Acids Res. 2023 Oct 11;51(20):e102. doi: 10.1093/nar/gkad790 (PMC10639044; doi:10.1093/nar/gkad790)
Supplement: gkad790_Supplemental_Files [file gkad790_supplemental_files.zip]

Archive with 2 entries (2 files):
- Supplemental_data_20230703_NAR_review.pdf
- Supplemental_Table_2_4.xlsx
