# Supplementary material for: HIV-PULSE: a long-read sequencing assay for high-throughput near full-length HIV-1 proviral genome characterization
Source: Nucleic Acids Res. 2023 Oct 11;51(20):e102. doi: 10.1093/nar/gkad790 (PMC10639044; doi:10.1093/nar/gkad790)
Supplement: gkad790_Supplemental_Files [file gkad790_supplemental_files.zip › Supplemental_Table_2_4.xlsx]

## Sheet: Supplemental_Table_2
Assay	Amplicon	HXB2 coordinates	Forward/reverse	Round	Primer	Sequence (5' to 3')	Reference
FLIPS	Round 1	623-9662	Forward	1	BLouterF	AAATCTCTAGCAGTGGCGCCCGAACAG	Hiener et al., 2017
			Reverse	1	BLouterR	TGAGGGATCTCTAGTTACCAGAGTC	Hiener et al., 2017
	Round 2	646-9650	Forward	2	275F	ACAGGGACCTGAAAGCGAAAG	Hiener et al., 2017
			Reverse	2	280R	CTAGTTACCAGAGTCACACAACAGACG	Hiener et al., 2017
HIV-PULSE	Pre-amplification	523-9591	Forward	1	First PCR F	CCTCAATAAAGCTTGCCTTGAGTGC	Pinzone et al., 2019
			Reverse	1	First PCR R	CCTAGTTAGCCAGAGAGCTCCCAG	Pinzone et al., 2019
	Tagging	551-9458	Forward	1	Second PCR F UMI	CAAGCAGAAGACGGCATACGAGATNNNYRNNNYRNNNYRNNNAAGTAGTGTGTGCCCGTCTGTTGTGTGAC
			Reverse	1	Second PCR R UMI	AATGATACGGCGACCACCGAGATCNNNYRNNNYRNNNYRNNNGGAAAGTCCCCAGCGGAAAGTCCCTTGTAG
	Amplification	NA	Forward	1-2-3	ncec_pcr_fw_v7	CAAGCAGAAGACGGCATACGAGAT	Karst et al., 2021
			Reverse	1-2-3	ncec_pcr_rv_v7	AATGATACGGCGACCACCGAGATC	Karst et al., 2021
	Amplification ID1	NA	Forward	4	ONT_ID1_fw1	ACGAGACTGATTCAAGCAGAAGACGGCATACGAGAT
			Reverse	4	ONT_ID1_rv1	ACGAGACTGATTAATGATACGGCGACCACCGAGATC
	Amplification ID2	NA	Forward	4	ONT_ID2_fw2	GCTGTACGGATTCAAGCAGAAGACGGCATACGAGAT
			Reverse	4	ONT_ID2_rv2	GCTGTACGGATTAATGATACGGCGACCACCGAGATC
	Amplification ID3	NA	Forward	4	ONT_ID3_fw3	ATCACCAGGTGTCAAGCAGAAGACGGCATACGAGAT
			Reverse	4	ONT_ID3_rv3	ATCACCAGGTGTAATGATACGGCGACCACCGAGATC
	Amplification ID4	NA	Forward	4	ONT_ID4_fw4	TGGTCAACGATACAAGCAGAAGACGGCATACGAGAT
			Reverse	4	ONT_ID4_rv4	TGGTCAACGATAAATGATACGGCGACCACCGAGATC
	Amplification ID5	NA	Forward	4	ONT_ID5_fw5	ATCGCACAGTAACAAGCAGAAGACGGCATACGAGAT
			Reverse	4	ONT_ID5_rv5	ATCGCACAGTAAAATGATACGGCGACCACCGAGATC
	Amplification ID6	NA	Forward	4	ONT_ID6_fw6	GTCGTGTAGCCTCAAGCAGAAGACGGCATACGAGAT
			Reverse	4	ONT_ID6_rv6	GTCGTGTAGCCTAATGATACGGCGACCACCGAGATC
	Amplification ID7	NA	Forward	4	ONT_ID7_fw7	AGCGGAGGTTAGCAAGCAGAAGACGGCATACGAGAT
			Reverse	4	ONT_ID7_rv7	AGCGGAGGTTAGAATGATACGGCGACCACCGAGATC
	Amplification ID8	NA	Forward	4	ONT_ID8_fw8	ATCCTTTGGTTCCAAGCAGAAGACGGCATACGAGAT
			Reverse	4	ONT_ID8_rv8	ATCCTTTGGTTCAATGATACGGCGACCACCGAGATC
dPCR	Total HIV DNA	518-647	Forward	NA	RU5_forward	TTAAGCCTCAATAAAGCTTGCC	Rutsaert et al., 2019
			Reverse	NA	RU5 reverse	GTTCGGGCGCCACTGCTAGA	Rutsaert et al., 2019
			Probe	NA	RU5 probe	CCAGAGTCACACAACAGACGGGCACA	Rutsaert et al., 2019
	PSI	692-797	Forward	NA	PSI forward	CAGGACTCGGCTTGCTGAAG	Bruner et al., 2019
			Reverse	NA	PSI reverse	GCACCCATCTCTCTCCTTCTAGC	Bruner et al., 2019
			Probe	NA	PSI probe	ACTGGTGAGTACGCCAAAA	Bruner et al., 2019
	Gag	1300-1377	Forward	NA	Gag forward	ATGTTTTCAGCATTATCAGAAGGA	Gaebler et al., 2019
			Reverse	NA	Gag reverse	TGCTTGATGTCCCCCCACT	Gaebler et al., 2019
			Probe	NA	Gag probe	CCACCCCACAAGATTTAAACACCATGCTAA	Gaebler et al., 2019
	Pol	2536-2662	Forward	NA	Pol forward	GCACTTTAAATTTTCCCATTAGTCCTA	Gaebler et al., 2019
			Reverse	NA	Pol reverse	CAAATTTCTACTAATGCTTTTATTTTTTC	Gaebler et al., 2019
			Probe	NA	Pol probe	AAGCCAGGAATGGATGGCC	Gaebler et al., 2019
	Env	7736-7851	Forward	NA	Env forward	AGTGGTGCAGAGAGAAAAAAGAGC	Bruner et al., 2019
			Reverse	NA	Env reverse	GTCTGGCCTGTACCGTCAGC	Bruner et al., 2019
			Probe	NA	Env probe	CCTTGGGTTCTTGGGA	Bruner et al., 2019

## Sheet: Supplemental_Table_4
Assay	Participant	Class	Count_distinct_viruses
FLIPS	P03	Hypermutated	6
FLIPS	P03	Intact	1
FLIPS	P03	Inversion	1
FLIPS	P03	Large Deletion	24
FLIPS	P03	PSI/MSD	2
FLIPS	P12_T1	Large Deletion	4
FLIPS	P12_T1	Premature stop-codon/Frameshift	1
FLIPS	P12_T1	PSI/MSD	1
FLIPS	P12_T2	Hypermutated	2
FLIPS	P12_T2	Intact	1
FLIPS	P12_T2	Large Deletion	11
FLIPS	P12_T2	Premature stop-codon/Frameshift	1
FLIPS	P14	Hypermutated	6
FLIPS	P14	Large Deletion	13
FLIPS	P14	PSI/MSD	1
HIV-PULSE	P01	Inversion	5
HIV-PULSE	P01	Large Deletion	49
HIV-PULSE	P02	Inversion	1
HIV-PULSE	P02	Large Deletion	27
HIV-PULSE	P02	PSI/MSD	2
HIV-PULSE	P03	Hypermutated	18
HIV-PULSE	P03	Intact	6
HIV-PULSE	P03	Inversion	8
HIV-PULSE	P03	Large Deletion	255
HIV-PULSE	P03	PSI/MSD	19
HIV-PULSE	P04	Intact	3
HIV-PULSE	P04	Inversion	4
HIV-PULSE	P04	Large Deletion	61
HIV-PULSE	P04	Premature stop-codon/Frameshift	1
HIV-PULSE	P04	PSI/MSD	7
HIV-PULSE	P05	Hypermutated	4
HIV-PULSE	P05	Intact	2
HIV-PULSE	P05	Inversion	3
HIV-PULSE	P05	Large Deletion	61
HIV-PULSE	P05	Premature stop-codon/Frameshift	1
HIV-PULSE	P05	PSI/MSD	5
HIV-PULSE	P06	Hypermutated	3
HIV-PULSE	P06	Inversion	1
HIV-PULSE	P06	Large Deletion	21
HIV-PULSE	P06	PSI/MSD	3
HIV-PULSE	P07	Hypermutated	1
HIV-PULSE	P07	Intact	2
HIV-PULSE	P07	Inversion	1
HIV-PULSE	P07	Large Deletion	24
HIV-PULSE	P07	PSI/MSD	4
HIV-PULSE	P08	Hypermutated	2
HIV-PULSE	P08	Intact	1
HIV-PULSE	P08	Inversion	4
HIV-PULSE	P08	Large Deletion	47
HIV-PULSE	P08	PSI/MSD	9
HIV-PULSE	P09	Hypermutated	11
HIV-PULSE	P09	Inversion	14
HIV-PULSE	P09	Large Deletion	143
HIV-PULSE	P09	PSI/MSD	24
HIV-PULSE	P10	Intact	2
HIV-PULSE	P10	Inversion	1
HIV-PULSE	P10	Large Deletion	23
HIV-PULSE	P10	PSI/MSD	6
HIV-PULSE	P11	Hypermutated	3
HIV-PULSE	P11	Inversion	3
HIV-PULSE	P11	Large Deletion	32
HIV-PULSE	P11	PSI/MSD	7
HIV-PULSE	P12_T1	Hypermutated	4
HIV-PULSE	P12_T1	Intact	7
HIV-PULSE	P12_T1	Inversion	2
HIV-PULSE	P12_T1	Large Deletion	40
HIV-PULSE	P12_T1	Premature stop-codon/Frameshift	1
HIV-PULSE	P12_T1	PSI/MSD	3
HIV-PULSE	P12_T2	Hypermutated	4
HIV-PULSE	P12_T2	Intact	5
HIV-PULSE	P12_T2	Inversion	3
HIV-PULSE	P12_T2	Large Deletion	39
HIV-PULSE	P12_T2	Premature stop-codon/Frameshift	1
HIV-PULSE	P12_T2	PSI/MSD	5
HIV-PULSE	P13	Hypermutated	7
HIV-PULSE	P13	Intact	2
HIV-PULSE	P13	Inversion	2
HIV-PULSE	P13	Large Deletion	29
HIV-PULSE	P13	Premature stop-codon/Frameshift	2
HIV-PULSE	P13	PSI/MSD	3
HIV-PULSE	P14	Hypermutated	22
HIV-PULSE	P14	Intact	4
HIV-PULSE	P14	Inversion	6
HIV-PULSE	P14	Large Deletion	72
HIV-PULSE	P14	PSI/MSD	12
HIV-PULSE	P15	Intact	1
HIV-PULSE	P15	Inversion	2
HIV-PULSE	P15	Large Deletion	8
HIV-PULSE	P15	PSI/MSD	3
HIV-PULSE	P16	Hypermutated	9
HIV-PULSE	P16	Intact	2
HIV-PULSE	P16	Inversion	1
HIV-PULSE	P16	Large Deletion	16
HIV-PULSE	P16	Premature stop-codon/Frameshift	1
HIV-PULSE	P16	PSI/MSD	3
HIV-PULSE	P17	Hypermutated	9
HIV-PULSE	P17	Intact	6
HIV-PULSE	P17	Inversion	1
HIV-PULSE	P17	Large Deletion	19
HIV-PULSE	P17	Premature stop-codon/Frameshift	1
HIV-PULSE	P17	PSI/MSD	2
HIV-PULSE	P18	Hypermutated	2
HIV-PULSE	P18	Intact	1
HIV-PULSE	P18	Inversion	1
HIV-PULSE	P18	Large Deletion	7
HIV-PULSE	P18	Premature stop-codon/Frameshift	1
HIV-PULSE	P18	PSI/MSD	3
